# Supplementary material for: Evolutionary and structural analyses of the NADPH oxidase family in eukaryotes reveal an initial calcium dependency
Source: Redox Biol. 2022 Aug 12;56:102436. doi: 10.1016/j.redox.2022.102436 (PMC9421330; doi:10.1016/j.redox.2022.102436)
Supplement: Multimedia component 2 [file mmc2.xlsx]

## Sheet: Foglio1
CBJ31029_1_Unknown_Ectocarpus	1
XP_002286589_1_Unknown_Thalassiosira	0.2386	1
XP_002288167_1_Unknown_Thalassiosira	0.2301	0.7397	1
XP_032234487_1_Unknown_Nematostella	0.1988	0.2529	0.2575	1
XP_020899725_1_Unknown_Exaiptasia	0.213	0.2434	0.2383	0.5744	1
XP_020894978_1_Unknown_Exaiptasia	0.2045	0.2505	0.2575	0.6099	0.7456	1
XP_031569869_1_Unknown_Actinia	0.2073	0.2458	0.2547	0.6679	0.6488	0.7151	1
XP_020631551_1_Unknown_Orbicella	0.213	0.2529	0.2602	0.6673	0.6412	0.6692	0.6882	1
XP_001691856_1_Unknown_Chlamydomonas	0.1988	0.1861	0.1917	0.2741	0.2709	0.2695	0.2789	0.2718	1
OAO97135_1_RBOH_Arabidopsis	0.2443	0.2291	0.2547	0.2022	0.2022	0.2179	0.2106	0.2129	0.1643	1
NP_199919_1_RBOH_Arabidopsis	0.2471	0.2291	0.252	0.2117	0.2118	0.2275	0.2277	0.2262	0.1748	0.7255	1
XP_016449427_1_RBOH_Nicotiana	0.2528	0.2124	0.2465	0.2211	0.2213	0.2351	0.2182	0.2319	0.1835	0.6325	0.6994	1
CAC84140_1_RBOH_Nicotiana	0.2414	0.21	0.2465	0.2173	0.2175	0.2332	0.2144	0.2262	0.1818	0.6289	0.6939	0.9786	1
XP_016510188_1_RBOH_Nicotiana	0.2613	0.21	0.2493	0.2362	0.2423	0.2485	0.2371	0.2414	0.1765	0.6054	0.6692	0.7735	0.7701	1
XP_016462265_1_RBOH_Nicotiana	0.2414	0.2147	0.241	0.223	0.2232	0.2294	0.2296	0.2281	0.1783	0.5394	0.6112	0.6571	0.6479	0.6123	1
CAA0401241_1_RBOH_Arabidopsis	0.2386	0.2219	0.2438	0.2344	0.2232	0.2466	0.2352	0.2338	0.1748	0.6054	0.6352	0.6297	0.6252	0.5997	0.5905	1
NP_564821_1_RBOH_Arabidopsis	0.25	0.2267	0.2602	0.2325	0.2309	0.2409	0.2371	0.2338	0.18	0.5288	0.5292	0.5319	0.5271	0.5482	0.547	0.5121	1
XP_016484996_1_RBOH_Nicotiana	0.2414	0.2147	0.241	0.2362	0.2347	0.2428	0.2296	0.2319	0.1993	0.5253	0.5425	0.5426	0.5356	0.565	0.5676	0.531	0.7891	1
CAC87256_1_RBOH_Nicotiana	0.2443	0.2147	0.241	0.2344	0.2328	0.239	0.2296	0.2319	0.1993	0.5265	0.5392	0.5394	0.5324	0.5639	0.5665	0.5277	0.7902	0.976	1
AAC39478_1_RBOH_Arabidopsis	0.267	0.2076	0.241	0.223	0.2156	0.2332	0.222	0.23	0.1853	0.4687	0.4773	0.4722	0.4643	0.4943	0.4919	0.4611	0.5254	0.5379	0.5358	1
XP_016500657_1_RBOH_Nicotiana	0.25	0.2171	0.2547	0.223	0.2213	0.239	0.2352	0.2357	0.1888	0.4652	0.4806	0.4913	0.4838	0.5011	0.5057	0.4689	0.5431	0.5603	0.5592	0.64	1
NP_200809_4_RBOH_Arabidopsis	0.2187	0.2171	0.2356	0.206	0.2213	0.2256	0.2163	0.2224	0.18	0.4405	0.4525	0.4604	0.4525	0.4525	0.4495	0.4345	0.474	0.4729	0.4695	0.4356	0.4322	1
XP_016480024_1_RBOH_Nicotiana	0.2159	0.2147	0.2301	0.223	0.2194	0.2256	0.2182	0.2262	0.173	0.4848	0.4933	0.4993	0.4933	0.5054	0.4933	0.475	0.5212	0.5249	0.5224	0.4884	0.4969	0.6427	1
KNE71330_1_NOXAB_Allomyces	0.2528	0.198	0.2191	0.2041	0.2003	0.2065	0.2144	0.2015	0.1826	0.2965	0.3019	0.2875	0.2839	0.2929	0.2929	0.2893	0.3074	0.3019	0.3037	0.3001	0.3164	0.2857	0.3001	1
KNE72115_1_NOXAB_Allomyces	0.2244	0.1718	0.1863	0.1984	0.1884	0.1964	0.2063	0.1944	0.1765	0.2976	0.3035	0.2896	0.2857	0.2916	0.2916	0.2916	0.2996	0.2976	0.2956	0.2996	0.3115	0.2777	0.2916	0.9563	1
ORZ39625_1_NOXAB_Catenaria	0.2443	0.2076	0.2191	0.1965	0.2041	0.2084	0.2049	0.1996	0.1669	0.3098	0.3116	0.2968	0.2931	0.3024	0.3079	0.3024	0.2987	0.2968	0.2987	0.2949	0.3153	0.2931	0.2931	0.7847	0.75	1
KNE58892_1_NOXAB_Allomyces	0.2585	0.2076	0.2273	0.2041	0.2041	0.2045	0.2087	0.2053	0.166	0.2418	0.2565	0.2467	0.2418	0.245	0.2532	0.2532	0.2532	0.2532	0.2532	0.2434	0.2549	0.2418	0.25	0.5497	0.5436	0.5287	1
RKO91811_1_NOXAB_Blyttiomyces	0.2471	0.2434	0.263	0.206	0.208	0.2122	0.2087	0.2072	0.1747	0.2972	0.2954	0.29	0.2864	0.2918	0.2918	0.2738	0.3063	0.3009	0.299	0.2846	0.29	0.2882	0.281	0.4629	0.4563	0.4953	0.3909	1
ORY49052_1_NOXAB_Rhizoclosmatium	0.2585	0.2315	0.2602	0.2022	0.2118	0.2141	0.2011	0.2034	0.1732	0.2994	0.3069	0.2994	0.2994	0.3069	0.2937	0.2975	0.3126	0.305	0.305	0.2862	0.2994	0.2937	0.29	0.4538	0.4325	0.4689	0.4105	0.6195	1
TPX78213_1_NOXAB_Chytriomyces	0.267	0.2386	0.263	0.214	0.2251	0.2217	0.2201	0.2148	0.1988	0.3049	0.3162	0.3049	0.3011	0.3087	0.3049	0.3011	0.3219	0.3181	0.3181	0.32	0.32	0.3125	0.2973	0.4734	0.4444	0.4943	0.4071	0.7083	0.7178	1
RKO89483_1_NOXAB_Blyttiomyces	0.2017	0.1798	0.1671	0.2152	0.2043	0.2152	0.2261	0.2207	0.188	0.3051	0.3133	0.3051	0.2997	0.316	0.2833	0.297	0.3133	0.316	0.316	0.3024	0.2942	0.2752	0.2779	0.4713	0.4332	0.4795	0.425	0.6621	0.5694	0.594	1
RFN44257_1_NOXAB_Fusarium	0.2585	0.2052	0.2246	0.1984	0.2041	0.2141	0.2087	0.1939	0.1526	0.2719	0.2894	0.2964	0.2912	0.2842	0.2877	0.2807	0.3	0.2964	0.2947	0.2912	0.2894	0.2754	0.2666	0.4177	0.4206	0.4564	0.3473	0.4756	0.45	0.4753	0.455	1
POS79407_1_NOXAB_Diaporthe	0.25	0.1909	0.2191	0.1984	0.2003	0.2084	0.2144	0.1958	0.1555	0.2656	0.2777	0.2899	0.2847	0.2812	0.2881	0.2812	0.302	0.2951	0.2934	0.2899	0.2812	0.2656	0.2725	0.4141	0.4087	0.4452	0.342	0.481	0.435	0.4696	0.4332	0.814	1
GBC05459_1_NOXAB_Rhizophagus	0.2414	0.2267	0.2657	0.2117	0.2137	0.2275	0.2201	0.2072	0.1678	0.2735	0.2765	0.272	0.2689	0.272	0.272	0.2781	0.2963	0.2872	0.2857	0.2948	0.2872	0.272	0.2689	0.4104	0.4007	0.4452	0.3267	0.5081	0.4783	0.5018	0.4659	0.5631	0.5746	1
RIB11056_1_NOXAB_Gigaspora	0.2585	0.2147	0.241	0.2249	0.2118	0.2313	0.2258	0.2224	0.1748	0.2738	0.2769	0.2815	0.2769	0.2723	0.2769	0.28	0.3046	0.2953	0.2923	0.2861	0.2907	0.26	0.2661	0.4086	0.3968	0.4341	0.33	0.5063	0.4821	0.5056	0.4604	0.5719	0.5937	0.743	1
RIB01545_1_NOXAB_Gigaspora	0.2215	0.2219	0.2328	0.2184	0.2229	0.2409	0.2229	0.2364	0.2252	0.3288	0.3378	0.3265	0.322	0.3243	0.3445	0.331	0.3536	0.3445	0.3423	0.322	0.3333	0.34	0.3288	0.4414	0.4031	0.4707	0.4099	0.5427	0.5225	0.5292	0.4141	0.5833	0.581	0.7657	0.7905	1
GBC03696_1_NOXAB_Rhizophagus	0.2443	0.21	0.2328	0.2098	0.2118	0.2294	0.2182	0.2148	0.1713	0.2724	0.2756	0.2772	0.274	0.266	0.2724	0.2676	0.29	0.2852	0.2836	0.282	0.2836	0.2612	0.2596	0.3924	0.3849	0.4304	0.3055	0.4936	0.4595	0.4962	0.4441	0.5561	0.5468	0.7483	0.7628	0.7364	1
ORY80750_1_NOXAB_Leucosporidium	0.2642	0.2076	0.2219	0.2211	0.2156	0.2275	0.2144	0.2072	0.1678	0.2534	0.2768	0.2783	0.2706	0.269	0.2814	0.2892	0.2892	0.2939	0.2908	0.2752	0.2783	0.2581	0.2581	0.4285	0.4226	0.4823	0.3496	0.4666	0.4463	0.4715	0.4523	0.5771	0.5711	0.5132	0.5209	0.5878	0.5176	1
XP_003386282_1_NOX123_Amphimedon	0.2357	0.2434	0.2547	0.2192	0.229	0.2294	0.2258	0.1996	0.1835	0.2736	0.2994	0.2685	0.2616	0.2719	0.2771	0.2667	0.2994	0.2977	0.2994	0.2753	0.2874	0.2702	0.2736	0.3688	0.3611	0.3784	0.3029	0.3945	0.403	0.4356	0.3978	0.3561	0.342	0.3597	0.3631	0.4076	0.3321	0.3562	1
XP_002112911_1_NOX123_Trichoplax	0.2443	0.2124	0.2465	0.2155	0.2175	0.2007	0.2106	0.1958	0.1759	0.3074	0.3055	0.3092	0.3055	0.3074	0.3	0.2796	0.3055	0.3018	0.3018	0.3074	0.3074	0.2962	0.3018	0.3851	0.375	0.3914	0.3388	0.4296	0.4048	0.4147	0.3896	0.3722	0.3629	0.3851	0.3814	0.4301	0.3629	0.3814	0.4648	1
NP_008983_2_NOX1_Homo	0.2528	0.2267	0.263	0.2155	0.227	0.2198	0.2201	0.2243	0.1702	0.3156	0.3014	0.3156	0.312	0.3138	0.3031	0.3031	0.3209	0.3262	0.3262	0.3244	0.3226	0.2836	0.3049	0.3652	0.3611	0.3692	0.3085	0.3837	0.3804	0.4053	0.3896	0.3563	0.3563	0.367	0.3865	0.4076	0.3705	0.351	0.4397	0.5074	1
NP_000388_2_NOX2_Homo	0.2386	0.2315	0.2602	0.2003	0.2118	0.2122	0.2277	0.211	0.1614	0.3087	0.3122	0.3105	0.3052	0.3228	0.3298	0.2982	0.321	0.321	0.321	0.321	0.3192	0.2859	0.3017	0.3797	0.3769	0.3951	0.3122	0.409	0.3785	0.4109	0.3923	0.3666	0.3631	0.3666	0.3701	0.4031	0.3508	0.3385	0.4526	0.5222	0.5904	1
XP_033868060_1_NOX123_Acipenser	0.2329	0.2267	0.2575	0.2136	0.2099	0.2026	0.2125	0.2091	0.1696	0.3091	0.3056	0.3091	0.3038	0.3215	0.325	0.2968	0.318	0.3215	0.3233	0.3215	0.3162	0.2826	0.2915	0.3869	0.3829	0.397	0.318	0.3981	0.3709	0.4015	0.3978	0.3551	0.348	0.3551	0.3515	0.3918	0.3392	0.3392	0.4487	0.5314	0.5868	0.7296	1
XP_028655629_1_NOX123_Erpetoichthys	0.2528	0.2243	0.2493	0.2136	0.2175	0.2103	0.2258	0.211	0.1702	0.3049	0.3138	0.3156	0.3102	0.3173	0.328	0.296	0.3138	0.3156	0.3156	0.3226	0.3191	0.2978	0.296	0.3833	0.3789	0.3914	0.3191	0.4018	0.3766	0.3977	0.3869	0.3634	0.3599	0.367	0.3634	0.3941	0.351	0.3546	0.4521	0.5425	0.5726	0.7145	0.7819	1
XP_019619643_1_NOX123_Branchiostoma	0.2528	0.2362	0.2602	0.2173	0.2232	0.2237	0.2239	0.211	0.1783	0.2889	0.2889	0.2837	0.2785	0.2871	0.2958	0.2889	0.3044	0.3079	0.3079	0.2923	0.3079	0.2681	0.2785	0.4231	0.4226	0.4174	0.3321	0.4198	0.4161	0.4261	0.4114	0.3754	0.368	0.3737	0.3771	0.4279	0.3667	0.3771	0.4619	0.5888	0.5673	0.6	0.6289	0.5939	1
XP_022295096_1_NOX123_Crassostrea	0.2159	0.2291	0.241	0.2117	0.2041	0.2122	0.2106	0.2091	0.1584	0.2799	0.2869	0.2764	0.2728	0.2764	0.2781	0.2834	0.2887	0.2834	0.2834	0.2975	0.2887	0.2728	0.2728	0.3797	0.3829	0.3821	0.3221	0.4036	0.3898	0.4204	0.395	0.338	0.338	0.3609	0.3591	0.4121	0.345	0.3556	0.4295	0.5407	0.5017	0.5404	0.5494	0.5372	0.6073	1
NP_056533_1_NOX3_Homo	0.2329	0.2291	0.2465	0.1928	0.1927	0.195	0.1973	0.1958	0.1619	0.2852	0.2922	0.2834	0.2834	0.2834	0.2887	0.2799	0.2852	0.2957	0.2957	0.2957	0.2992	0.2676	0.2852	0.367	0.371	0.3692	0.2992	0.3693	0.3709	0.3806	0.3651	0.3556	0.3468	0.3485	0.3485	0.3828	0.3433	0.345	0.4242	0.4814	0.5656	0.588	0.5865	0.5585	0.5809	0.5176	1
XP_002738796_2_NOX123_Saccoglossus	0.1868	0.1868	0.1972	0.2387	0.2283	0.2318	0.2283	0.2283	0.2145	0.2871	0.2906	0.2837	0.2871	0.2802	0.2975	0.2975	0.2975	0.3044	0.3044	0.3391	0.3044	0.256	0.2837	0.3875	0.3391	0.3771	0.3529	0.4256	0.391	0.4221	0.2318	0.4083	0.384	0.4256	0.429	0.4083	0.4325	0.4083	0.4705	0.5294	0.5432	0.5709	0.5778	0.5432	0.6366	0.602	0.5605	1
XP_005090645_1_NOX123_Aplysia	0.2272	0.2291	0.2383	0.2079	0.2118	0.2084	0.2068	0.2053	0.1722	0.2824	0.2806	0.293	0.2895	0.2966	0.3019	0.2895	0.2948	0.3019	0.3019	0.2753	0.2895	0.277	0.2859	0.3815	0.3869	0.371	0.3339	0.3891	0.3822	0.3958	0.3814	0.373	0.3694	0.3623	0.357	0.4076	0.3534	0.3641	0.4529	0.5407	0.5008	0.5204	0.5115	0.5097	0.579	0.5506	0.4955	0.5467	1
XP_022804580_1_NOX123_Stylophora	0.2414	0.2243	0.241	0.2041	0.1984	0.1969	0.2049	0.1939	0.1595	0.2943	0.2943	0.2854	0.2801	0.2907	0.2925	0.2854	0.296	0.2943	0.296	0.2925	0.2943	0.2765	0.2801	0.3652	0.363	0.3692	0.2996	0.3963	0.3804	0.392	0.3841	0.3404	0.328	0.3634	0.3528	0.3941	0.3475	0.3368	0.4503	0.5351	0.4787	0.5319	0.523	0.5159	0.5602	0.5549	0.4946	0.5709	0.4991
EDO38588_1_NOX123_Nematostella	0.2329	0.2386	0.252	0.2117	0.2061	0.2084	0.2087	0.1996	0.1654	0.2686	0.2811	0.2864	0.2811	0.2722	0.2882	0.2846	0.2935	0.2989	0.3007	0.2775	0.2953	0.2793	0.2793	0.3526	0.3551	0.3599	0.3096	0.3945	0.3841	0.4015	0.3814	0.3523	0.338	0.3505	0.3612	0.4009	0.3487	0.3594	0.4537	0.5296	0.4679	0.5302	0.532	0.5338	0.5729	0.5427	0.4893	0.5432	0.5071
XP_022794957_1_NOX123_Stylophora	0.2329	0.2004	0.2164	0.2136	0.2099	0.2103	0.2125	0.2167	0.1743	0.2793	0.2935	0.29	0.2811	0.2935	0.2971	0.2846	0.3096	0.3096	0.3078	0.3024	0.3131	0.2758	0.2793	0.3526	0.3531	0.3747	0.3149	0.3963	0.3653	0.3977	0.3896	0.3629	0.3612	0.3807	0.3861	0.4009	0.3665	0.3879	0.4217	0.4907	0.475	0.4768	0.4911	0.5035	0.5231	0.4839	0.4822	0.5155	0.4715
XP_032234812_1_NOX123_Nematostella	0.2556	0.2267	0.2493	0.2211	0.2137	0.2217	0.2296	0.2186	0.179	0.2872	0.289	0.2801	0.2712	0.2783	0.2836	0.2907	0.296	0.312	0.3102	0.2925	0.3031	0.2641	0.2748	0.3761	0.3769	0.3784	0.3226	0.409	0.4124	0.4185	0.4059	0.3599	0.3617	0.3918	0.3918	0.4324	0.3634	0.39	0.4414	0.4981	0.4521	0.4751	0.4911	0.507	0.5354	0.507	0.4698	0.5051	0.4884
EDO38325_1_NOX123_Nematostella	0.2528	0.2267	0.2493	0.2211	0.2137	0.2217	0.2296	0.2186	0.1819	0.2846	0.2864	0.2756	0.2666	0.272	0.281	0.2882	0.2918	0.3045	0.3027	0.29	0.3009	0.2612	0.2738	0.3743	0.3789	0.3766	0.3279	0.4054	0.4067	0.4147	0.4032	0.3585	0.3621	0.3873	0.3855	0.4279	0.3603	0.3855	0.4396	0.4981	0.454	0.4756	0.4864	0.5045	0.5315	0.5009	0.4594	0.5051	0.4792
XP_022081727_1_NOX123_Acanthaster	0.2528	0.2171	0.2493	0.2136	0.2156	0.2275	0.2163	0.211	0.159	0.2795	0.2813	0.2881	0.2813	0.2967	0.2915	0.2847	0.283	0.2813	0.2847	0.2761	0.2984	0.271	0.2727	0.3905	0.3908	0.3858	0.3104	0.4108	0.3747	0.4015	0.3732	0.3508	0.3472	0.3516	0.3756	0.4054	0.3379	0.3396	0.413	0.5203	0.4875	0.514	0.5035	0.4982	0.5519	0.5176	0.4876	0.5536	0.4902
XP_033102210_1_NOX123_Anneissia	0.25	0.2171	0.2273	0.223	0.2099	0.216	0.2125	0.2129	0.166	0.2815	0.2832	0.2918	0.2884	0.2953	0.2797	0.2797	0.2832	0.2849	0.2832	0.2728	0.2867	0.2521	0.2711	0.3815	0.3809	0.3877	0.3229	0.4018	0.3935	0.4147	0.4059	0.3543	0.3454	0.3609	0.3644	0.3941	0.3367	0.3471	0.411	0.5092	0.4769	0.5035	0.5035	0.4911	0.5553	0.514	0.5105	0.5709	0.476
XP_033102236_1_NOX123_Anneissia	0.2443	0.2171	0.2273	0.2173	0.2118	0.216	0.2106	0.2129	0.1608	0.2889	0.2958	0.3044	0.301	0.2975	0.2923	0.2837	0.2854	0.2958	0.2941	0.2854	0.301	0.2664	0.275	0.3725	0.373	0.3803	0.3183	0.409	0.3879	0.4223	0.3896	0.3456	0.3472	0.3685	0.3667	0.4031	0.3391	0.3425	0.4134	0.5222	0.4787	0.4982	0.5053	0.4893	0.5605	0.5193	0.4964	0.5674	0.4706
XP_022081729_1_NOX123_Acanthaster	0.2386	0.2219	0.2383	0.2362	0.2099	0.2141	0.2239	0.2053	0.1821	0.2767	0.2854	0.2784	0.2749	0.2837	0.2889	0.2732	0.2854	0.2872	0.2872	0.2819	0.3029	0.2661	0.2819	0.3779	0.375	0.3784	0.3257	0.4126	0.403	0.4185	0.4059	0.3736	0.359	0.3782	0.3922	0.4324	0.3502	0.3572	0.4395	0.5074	0.4787	0.4807	0.4911	0.4804	0.5499	0.5088	0.4771	0.5778	0.4849
NP_001121595_1_NOX123_Ciona	0.2357	0.2267	0.2356	0.2041	0.2156	0.2026	0.2182	0.2091	0.166	0.2685	0.2719	0.2685	0.2633	0.2788	0.2771	0.2702	0.2805	0.2839	0.2839	0.2874	0.2839	0.2719	0.2685	0.3779	0.3809	0.3803	0.296	0.3963	0.3822	0.4109	0.4032	0.3578	0.342	0.3648	0.358	0.4211	0.339	0.3493	0.4647	0.5462	0.4804	0.5403	0.5512	0.5283	0.5622	0.5052	0.4911	0.5536	0.4955
XP_029657242_1_NOX123_Octopus	0.2017	0.2291	0.2301	0.2022	0.2041	0.216	0.2049	0.2167	0.1608	0.2809	0.2809	0.2792	0.2792	0.2809	0.2862	0.2774	0.2914	0.2966	0.2984	0.2862	0.2984	0.2792	0.2914	0.3345	0.3333	0.3376	0.2914	0.3693	0.3446	0.3655	0.3651	0.2964	0.2931	0.335	0.3315	0.3761	0.3158	0.3054	0.3926	0.4722	0.4556	0.4614	0.4787	0.4716	0.5148	0.5176	0.4436	0.4809	0.492
PAA63898_1_NOX1234_Macrostomum	0.213	0.2315	0.241	0.2041	0.1965	0.1988	0.1992	0.1996	0.1643	0.2832	0.273	0.273	0.2627	0.2747	0.2952	0.2747	0.2952	0.2866	0.2883	0.2764	0.2866	0.2815	0.2952	0.3291	0.3293	0.3358	0.2798	0.3423	0.3352	0.3428	0.3596	0.3228	0.3107	0.3208	0.3122	0.3558	0.3003	0.3122	0.3648	0.4	0.3936	0.4105	0.4045	0.4113	0.4204	0.4137	0.3873	0.4256	0.4298
XP_009019440_1_NOX1234_Helobdella	0.2073	0.2004	0.2219	0.1814	0.2022	0.195	0.2087	0.1939	0.1696	0.2779	0.2761	0.2851	0.2743	0.2851	0.2942	0.2671	0.2978	0.2851	0.287	0.2906	0.2906	0.2924	0.3032	0.3254	0.3214	0.3209	0.296	0.3303	0.3333	0.3371	0.3297	0.3212	0.3068	0.3032	0.3122	0.3445	0.3014	0.3104	0.3411	0.4055	0.3916	0.3862	0.4007	0.4043	0.3953	0.4061	0.3754	0.3737	0.4115
KNE69062_1_NOXAB_Allomyces	0.2443	0.198	0.2136	0.2071	0.2169	0.2149	0.211	0.2228	0.1715	0.2741	0.2781	0.28	0.2721	0.2702	0.3057	0.2623	0.2958	0.2919	0.2938	0.2879	0.282	0.2781	0.284	0.3471	0.3154	0.3431	0.3353	0.3786	0.3471	0.3688	0.3678	0.3491	0.3392	0.3708	0.3747	0.3648	0.3431	0.3629	0.3313	0.3057	0.3372	0.3136	0.3372	0.3372	0.3155	0.3037	0.3096	0.3356	0.3076
ORZ40320_1_NOXAB_Catenaria	0.2414	0.2004	0.2219	0.2051	0.2171	0.2151	0.2211	0.227	0.1792	0.2948	0.2908	0.3007	0.2928	0.2908	0.3047	0.2868	0.3027	0.3087	0.3107	0.3087	0.3007	0.2988	0.3067	0.3406	0.3027	0.3486	0.3286	0.3964	0.3725	0.3884	0.3514	0.3645	0.3725	0.3904	0.3924	0.3693	0.3605	0.3725	0.3386	0.3286	0.3525	0.3306	0.3247	0.3505	0.3167	0.3087	0.3087	0.346	0.3187
ORZ40321_1_NOXAB_Catenaria	0.2556	0.198	0.2191	0.1992	0.2191	0.2091	0.2151	0.2091	0.1812	0.2848	0.2888	0.2948	0.2828	0.2948	0.3007	0.2768	0.3107	0.3187	0.3207	0.3067	0.3047	0.2948	0.3067	0.3426	0.3067	0.3446	0.3346	0.3924	0.3705	0.3824	0.3705	0.3665	0.3605	0.3705	0.3745	0.3671	0.3406	0.3685	0.3306	0.3266	0.3545	0.3306	0.3187	0.3346	0.3087	0.2888	0.3027	0.3391	0.3147
RKO87562_1_NOXAB_Blyttiomyces	0.2386	0.2243	0.2383	0.2355	0.2375	0.2395	0.2395	0.2395	0.2095	0.3053	0.3093	0.3113	0.3013	0.3193	0.3273	0.3093	0.3193	0.3293	0.3293	0.3213	0.3233	0.3133	0.3173	0.3952	0.3652	0.4071	0.3473	0.4211	0.3812	0.4171	0.3542	0.3812	0.3932	0.4151	0.4171	0.3918	0.3972	0.4131	0.3672	0.3532	0.3692	0.3692	0.3692	0.3752	0.3732	0.3552	0.3493	0.3771	0.3792
RFN55602_1_NOXAB_Fusarium	0.2301	0.1957	0.2328	0.2192	0.2194	0.2179	0.2258	0.2262	0.1831	0.2585	0.2692	0.2549	0.2495	0.2567	0.2387	0.2477	0.2585	0.2639	0.2657	0.2621	0.2728	0.2549	0.2603	0.3327	0.3373	0.332	0.2926	0.3477	0.3483	0.3541	0.3732	0.3554	0.3536	0.3554	0.3536	0.3941	0.3482	0.3447	0.3105	0.3277	0.3159	0.3052	0.3052	0.3213	0.3375	0.3123	0.3034	0.3564	0.3034
POS77757_1_NOXAB_Diaporthe	0.2272	0.2028	0.2438	0.223	0.2156	0.2141	0.222	0.2224	0.1862	0.2549	0.2748	0.2622	0.2567	0.2549	0.2477	0.2513	0.2622	0.2658	0.2676	0.2585	0.2766	0.2549	0.2603	0.3363	0.3412	0.3395	0.3074	0.3508	0.3427	0.3579	0.3705	0.3453	0.3508	0.3598	0.3634	0.4054	0.3598	0.3435	0.3218	0.3407	0.3345	0.32	0.3218	0.3345	0.3399	0.32	0.3146	0.3667	0.311
GBB97660_1_NOXAB_Rhizophagus	0.2386	0.2243	0.263	0.2226	0.213	0.2226	0.2303	0.2207	0.1938	0.3166	0.3397	0.3301	0.3224	0.3339	0.3243	0.3128	0.3282	0.3301	0.3301	0.3282	0.3397	0.3186	0.3262	0.3819	0.3591	0.3953	0.3512	0.4088	0.3761	0.3934	0.3841	0.3857	0.3934	0.4088	0.4241	0.4234	0.3838	0.4049	0.3474	0.3934	0.3742	0.3723	0.3781	0.3896	0.3877	0.3742	0.355	0.391	0.3435
GBB98951_1_NOXAB_Rhizophagus	0.2272	0.2267	0.2547	0.2119	0.2003	0.2042	0.2177	0.208	0.1849	0.3121	0.3198	0.314	0.3121	0.3275	0.3333	0.314	0.3352	0.3352	0.3352	0.3198	0.3352	0.3198	0.3333	0.3776	0.3551	0.3969	0.3526	0.3969	0.366	0.3815	0.3841	0.3776	0.3834	0.4046	0.4123	0.4234	0.3795	0.3969	0.341	0.3776	0.3641	0.3506	0.3699	0.3718	0.3699	0.368	0.3487	0.3633	0.3448
RIB08585_1_NOXAB_Gigaspora	0.2443	0.2219	0.2465	0.2106	0.2099	0.2103	0.2049	0.2034	0.184	0.3017	0.3074	0.3074	0.3017	0.3244	0.3092	0.3055	0.3282	0.3301	0.3301	0.3168	0.3206	0.2979	0.3206	0.3757	0.3591	0.3814	0.3396	0.3795	0.3662	0.3757	0.3514	0.37	0.3719	0.3946	0.425	0.4166	0.387	0.4098	0.3434	0.3586	0.37	0.3472	0.3567	0.37	0.3719	0.3491	0.3434	0.3771	0.3263
XP_022795525_1_NOX4_Stylophora	0.213	0.1885	0.2	0.1833	0.1851	0.1835	0.1821	0.1787	0.1535	0.2607	0.2625	0.2553	0.2553	0.2678	0.2517	0.2589	0.2553	0.25	0.25	0.2642	0.2446	0.2446	0.2571	0.2929	0.2896	0.2838	0.2553	0.2756	0.2711	0.2992	0.3269	0.2607	0.2589	0.2785	0.2678	0.295	0.2607	0.275	0.3017	0.35	0.3107	0.3178	0.3214	0.3303	0.3428	0.3464	0.3321	0.3356	0.3303
PFX33727_1_NOX4_Stylophora	0.1619	0.1479	0.1589	0.1474	0.1545	0.1472	0.148	0.1501	0.1206	0.1978	0.1933	0.1769	0.1767	0.1939	0.1834	0.1829	0.1747	0.1694	0.1694	0.1708	0.1691	0.1794	0.2004	0.2477	0.2519	0.2448	0.1977	0.236	0.2184	0.2386	0.2588	0.2245	0.217	0.2173	0.2046	0.2297	0.2179	0.2146	0.2409	0.2888	0.2535	0.2561	0.2597	0.2695	0.2768	0.2799	0.2623	0.2629	0.277
XP_032219432_1_NOX4_Nematostella	0.2329	0.1766	0.1972	0.1814	0.1755	0.1797	0.184	0.173	0.1468	0.2471	0.2585	0.2553	0.252	0.252	0.2504	0.2553	0.2405	0.2454	0.2438	0.2373	0.2291	0.2258	0.2324	0.2784	0.2777	0.2838	0.2324	0.2882	0.2787	0.2973	0.3351	0.2684	0.2569	0.2536	0.2504	0.295	0.252	0.2454	0.3321	0.35	0.3315	0.3368	0.3268	0.3351	0.3287	0.3397	0.338	0.3425	0.3357
NP_001029001_1_NOX4_Ciona	0.2357	0.2124	0.2246	0.206	0.2003	0.1931	0.1897	0.1958	0.159	0.1676	0.1701	0.1664	0.1664	0.175	0.1726	0.1738	0.1787	0.175	0.1726	0.1849	0.1763	0.1763	0.1763	0.2857	0.2797	0.2597	0.2107	0.2594	0.2768	0.2859	0.3024	0.2614	0.2534	0.2218	0.2276	0.2972	0.2355	0.227	0.2702	0.324	0.3315	0.3175	0.3021	0.3156	0.3304	0.3257	0.308	0.3148	0.3197
NP_058627_2_NOX4_Homo	0.2329	0.1766	0.1863	0.1984	0.1793	0.1759	0.1916	0.1806	0.159	0.2612	0.2595	0.2474	0.2404	0.2595	0.256	0.2491	0.2595	0.2595	0.256	0.282	0.2871	0.2422	0.2491	0.3254	0.3095	0.3358	0.282	0.3297	0.3314	0.339	0.3351	0.3035	0.2881	0.2871	0.2958	0.34	0.2681	0.301	0.3269	0.3981	0.3492	0.3719	0.3604	0.367	0.3875	0.3767	0.3503	0.3425	0.3587
XP_006823190_1_NOX4_Saccoglossus	0.2272	0.1813	0.2164	0.2003	0.2003	0.2065	0.2144	0.1977	0.1775	0.2681	0.2681	0.2663	0.2554	0.25	0.2572	0.2644	0.2699	0.2699	0.2663	0.2771	0.2608	0.2681	0.2699	0.2862	0.2817	0.2875	0.2554	0.3188	0.3032	0.3352	0.3405	0.3079	0.3061	0.2862	0.3043	0.3153	0.2844	0.2898	0.317	0.3537	0.3496	0.3423	0.3206	0.3369	0.3586	0.3405	0.3387	0.3529	0.3278
XP_022106814_1_NOX4_Acanthaster	0.2272	0.198	0.2082	0.1965	0.1851	0.1816	0.1688	0.1806	0.1608	0.2582	0.2401	0.2384	0.2335	0.2401	0.2335	0.2516	0.2434	0.2467	0.245	0.245	0.2467	0.2351	0.2351	0.2766	0.2757	0.2671	0.2319	0.3009	0.2919	0.3011	0.2997	0.2649	0.25	0.2713	0.268	0.3378	0.2516	0.2565	0.3046	0.3592	0.3315	0.3175	0.3233	0.3386	0.3373	0.3221	0.3063	0.3391	0.3339
XP_033107063_1_NOX4_Anneissia	0.2386	0.1742	0.1945	0.2022	0.1851	0.1835	0.1821	0.1825	0.1625	0.2417	0.2384	0.2317	0.2251	0.2367	0.2317	0.2367	0.2417	0.2384	0.2367	0.2301	0.2268	0.2284	0.235	0.3019	0.3055	0.2894	0.25	0.3063	0.2937	0.2992	0.3433	0.2684	0.2621	0.2516	0.2466	0.3198	0.2549	0.2615	0.3098	0.374	0.3475	0.3245	0.3197	0.3368	0.3494	0.345	0.338	0.346	0.3445
XP_023242119_1_NOX4_Centruroides	0.2159	0.2195	0.2356	0.1984	0.1984	0.1988	0.2087	0.2034	0.1608	0.2443	0.2339	0.2287	0.2253	0.2391	0.2322	0.2391	0.2478	0.2564	0.2512	0.2409	0.2495	0.2461	0.2599	0.2802	0.2777	0.2634	0.2391	0.281	0.2843	0.2916	0.2915	0.2403	0.243	0.2495	0.2512	0.2837	0.2374	0.2582	0.2807	0.3129	0.2996	0.2947	0.3021	0.3085	0.305	0.301	0.3221	0.3252	0.2966
XP_029649052_1_NOX4_Octopus	0.2187	0.198	0.2136	0.1928	0.1946	0.1873	0.1897	0.192	0.155	0.2388	0.2335	0.2459	0.2459	0.2531	0.2228	0.237	0.2442	0.2495	0.2442	0.2477	0.2477	0.237	0.2477	0.2622	0.2579	0.2486	0.2174	0.2504	0.2636	0.25	0.2752	0.2245	0.2121	0.2245	0.2263	0.259	0.2335	0.2263	0.2655	0.3222	0.2905	0.2816	0.2834	0.3012	0.3137	0.2905	0.2745	0.3183	0.3048
XP_019850316_1_NOX5_Amphimedon	0.2244	0.2052	0.2164	0.2155	0.2251	0.2217	0.2239	0.2319	0.1625	0.2143	0.2154	0.2041	0.203	0.2174	0.2201	0.2028	0.2213	0.2235	0.2235	0.2095	0.2127	0.2155	0.2332	0.2676	0.2638	0.2801	0.214	0.2882	0.305	0.3219	0.2833	0.2771	0.2673	0.2613	0.2707	0.313	0.266	0.2628	0.253	0.3018	0.3156	0.2912	0.3021	0.2978	0.2906	0.2764	0.2781	0.3806	0.2806
RDD42245_1_NOX5_Trichoplax	0.2329	0.2028	0.2219	0.2117	0.2156	0.2045	0.2201	0.2034	0.1625	0.2061	0.2055	0.1982	0.1938	0.2085	0.2293	0.2017	0.198	0.2016	0.2027	0.1993	0.1939	0.22	0.2345	0.282	0.2797	0.2801	0.2189	0.3081	0.3088	0.3219	0.2942	0.2982	0.2864	0.2781	0.2784	0.3153	0.2564	0.255	0.2633	0.3074	0.2943	0.2771	0.2809	0.2836	0.2889	0.2746	0.2922	0.3633	0.2628
XP_002731084_1_NOX5_Saccoglossus	0.2329	0.1742	0.2082	0.206	0.2213	0.2045	0.222	0.2148	0.1748	0.2014	0.2011	0.2	0.1965	0.1965	0.1965	0.1953	0.2	0.2046	0.2034	0.2116	0.2034	0.2069	0.2199	0.2947	0.2876	0.2857	0.2303	0.2972	0.3126	0.3143	0.3188	0.2842	0.2812	0.2492	0.2646	0.322	0.2548	0.241	0.2616	0.2925	0.312	0.2877	0.2879	0.2925	0.3044	0.2869	0.3028	0.3529	0.2948
XP_022100536_1_NOX5_Acanthaster	0.2471	0.2004	0.2301	0.2136	0.2194	0.2122	0.2182	0.2015	0.1818	0.2187	0.2225	0.2237	0.2212	0.2262	0.215	0.2225	0.2162	0.2262	0.2237	0.2237	0.2275	0.2275	0.2312	0.2676	0.2658	0.282	0.2124	0.3027	0.3013	0.3238	0.2997	0.2877	0.2743	0.2553	0.2615	0.3153	0.2596	0.2488	0.2667	0.2925	0.3102	0.2684	0.272	0.2819	0.2854	0.2922	0.2852	0.3494	0.2717
ELU05067_1_NOX5_Capitella	0.2414	0.2052	0.2273	0.2003	0.2232	0.2084	0.2011	0.2205	0.1678	0.2314	0.2396	0.2451	0.2424	0.2534	0.2465	0.2506	0.2534	0.2603	0.2589	0.2534	0.2534	0.2575	0.2617	0.2676	0.2718	0.2727	0.2075	0.2864	0.3069	0.3106	0.2942	0.2701	0.2656	0.2401	0.2507	0.295	0.2483	0.2395	0.2771	0.2962	0.3156	0.2842	0.2932	0.3014	0.3079	0.2834	0.2799	0.3667	0.2895
XP_033112376_1_NOX5_Anneissia	0.2443	0.1933	0.2328	0.2003	0.2156	0.2103	0.2049	0.1977	0.166	0.2242	0.2332	0.2306	0.2268	0.2268	0.2177	0.228	0.228	0.2358	0.2332	0.2371	0.2319	0.2229	0.2255	0.2531	0.2519	0.2634	0.2058	0.2846	0.305	0.3125	0.2833	0.2771	0.2638	0.2401	0.2584	0.3153	0.2483	0.2317	0.253	0.2888	0.2907	0.2719	0.2614	0.273	0.275	0.2693	0.2711	0.3356	0.2575
ELU05066_1_NOX5_Capitella	0.25	0.2171	0.2328	0.2136	0.229	0.2179	0.2182	0.2167	0.1748	0.2268	0.2375	0.2375	0.2362	0.2469	0.2469	0.2416	0.2375	0.2442	0.2416	0.2348	0.2402	0.2268	0.2442	0.264	0.2599	0.2745	0.2173	0.2666	0.2937	0.284	0.2833	0.2596	0.2534	0.2416	0.2476	0.2972	0.2387	0.2395	0.2409	0.2759	0.2978	0.2614	0.2667	0.2783	0.2698	0.2764	0.2658	0.346	0.2557
NP_078781_3_NOX5_Homo	0.2414	0.2052	0.241	0.2117	0.2099	0.2065	0.2049	0.2072	0.1783	0.2366	0.2431	0.2392	0.2352	0.2392	0.23	0.2379	0.2339	0.2392	0.2379	0.2366	0.2352	0.2274	0.2352	0.264	0.2619	0.2764	0.2205	0.2756	0.2975	0.2859	0.2752	0.2736	0.269	0.2492	0.2538	0.3108	0.2467	0.2363	0.2616	0.3	0.3014	0.2754	0.2703	0.2836	0.2923	0.2728	0.2799	0.3529	0.2682
XP_006823383_1_NOX5_Saccoglossus	0.2443	0.2195	0.2438	0.2003	0.2041	0.1988	0.203	0.2034	0.1748	0.2197	0.2276	0.2343	0.233	0.2356	0.2276	0.2343	0.2276	0.229	0.2303	0.2223	0.233	0.2143	0.2316	0.2513	0.248	0.256	0.2107	0.2774	0.2975	0.3011	0.2861	0.2649	0.2534	0.231	0.2446	0.3063	0.2323	0.2332	0.2444	0.2759	0.3049	0.2736	0.2579	0.2712	0.2785	0.2517	0.264	0.3633	0.2504
NP_001097336_1_NOX5_Drosophila	0.2528	0.2386	0.2493	0.2192	0.2194	0.216	0.2106	0.2129	0.18	0.2261	0.2298	0.2132	0.2119	0.2264	0.2224	0.2184	0.2192	0.2203	0.2182	0.213	0.2187	0.2065	0.2405	0.2676	0.2658	0.282	0.2352	0.2972	0.3182	0.32	0.2861	0.2824	0.2847	0.272	0.2861	0.322	0.2628	0.255	0.2598	0.2944	0.3138	0.2982	0.295	0.3085	0.2993	0.2746	0.2852	0.3702	0.2664
XP_023229647_1_NOX5_Centruroides	0.2386	0.2076	0.2383	0.2098	0.2232	0.2237	0.222	0.2262	0.18	0.2096	0.2108	0.2155	0.2108	0.212	0.2131	0.2096	0.2084	0.2073	0.2061	0.2037	0.2084	0.1978	0.2199	0.2766	0.2797	0.2894	0.232	0.3099	0.3107	0.3162	0.3106	0.2789	0.2812	0.2568	0.2738	0.3198	0.2628	0.2457	0.2512	0.3	0.3067	0.2789	0.2667	0.2854	0.282	0.2834	0.2869	0.3702	0.2699
XP_012940040_1_NOX5_Aplysia	0.1875	0.1694	0.1945	0.1663	0.1717	0.1682	0.1669	0.1653	0.1381	0.1852	0.2032	0.2114	0.2098	0.2098	0.1967	0.2147	0.2032	0.2081	0.2081	0.2081	0.2163	0.1983	0.2016	0.2025	0.1984	0.2115	0.1672	0.2054	0.2241	0.2196	0.1825	0.1842	0.1788	0.1836	0.1852	0.2207	0.1754	0.1901	0.1876	0.2166	0.1985	0.1877	0.189	0.2003	0.2006	0.1971	0.1936	0.3079	0.1936
OQV13433_1_NOX5_Hypsibius	0.2386	0.2219	0.2383	0.206	0.227	0.2275	0.2239	0.2205	0.1678	0.2066	0.2114	0.2127	0.2102	0.2053	0.2224	0.2017	0.2017	0.209	0.2102	0.2188	0.2151	0.1992	0.2102	0.2441	0.2361	0.2615	0.2009	0.2774	0.2787	0.3049	0.2724	0.2526	0.2447	0.2279	0.2307	0.2972	0.2419	0.227	0.2547	0.287	0.2765	0.2561	0.2667	0.2677	0.2716	0.2623	0.2623	0.3321	0.2539
GAU88046_1_NOX5_Ramazzottius	0.2471	0.21	0.2356	0.2022	0.227	0.2179	0.2144	0.2148	0.173	0.2043	0.2079	0.2128	0.2103	0.2091	0.214	0.2091	0.1983	0.2079	0.2091	0.2188	0.2067	0.1874	0.2017	0.2386	0.2281	0.2467	0.1993	0.2522	0.2655	0.2821	0.2561	0.2526	0.2361	0.2234	0.2184	0.286	0.2195	0.227	0.2461	0.2703	0.2624	0.2473	0.2508	0.2588	0.2595	0.25	0.2482	0.3148	0.2557
GAU88047_1_NOX5_Ramazzottius	0.1392	0.1002	0.1041	0.1058	0.1106	0.1051	0.1043	0.1178	0.0912	0.1824	0.1859	0.1877	0.1824	0.1842	0.1929	0.1771	0.1719	0.1842	0.1842	0.1877	0.1736	0.1578	0.1771	0.1211	0.125	0.1187	0.1087	0.1189	0.1205	0.1268	0.1771	0.1087	0.1035	0.1192	0.1192	0.1328	0.1052	0.1175	0.1228	0.1296	0.1258	0.1157	0.1219	0.1205	0.1298	0.1197	0.125	0.0865	0.1332
OQV18981_1_NOX5_Hypsibius	0.2272	0.2195	0.2438	0.2192	0.2175	0.216	0.2258	0.2167	0.1765	0.2014	0.193	0.1953	0.193	0.2017	0.211	0.1875	0.193	0.2064	0.2042	0.1964	0.1975	0.2009	0.2272	0.2332	0.2301	0.2486	0.1977	0.2468	0.258	0.2651	0.2561	0.2491	0.2291	0.2234	0.2153	0.2882	0.2227	0.2223	0.2495	0.2703	0.2641	0.2438	0.2491	0.2517	0.2525	0.25	0.2306	0.2871	0.2433
GAV06411_1_NOX5_Ramazzottius	0.1254	0.1382	0.1414	0.1897	0.2122	0.2057	0.1864	0.1897	0.1575	0.209	0.2347	0.2315	0.2347	0.2411	0.225	0.2379	0.2186	0.2154	0.2154	0.2282	0.2315	0.209	0.209	0.2057	0.1736	0.225	0.2057	0.2411	0.2443	0.2604	0.0932	0.2282	0.2347	0.2347	0.2475	0.2186	0.2411	0.2315	0.2347	0.2443	0.2475	0.2475	0.2315	0.2508	0.2379	0.2443	0.2443	0.2145	0.2282
GAV06412_1_NOX5_Ramazzottius	0.1787	0.1444	0.1368	0.1711	0.1787	0.1787	0.1749	0.1825	0.1711	0.2205	0.2243	0.2053	0.2015	0.2205	0.2319	0.2167	0.2319	0.2243	0.2243	0.2319	0.2243	0.2205	0.2281	0.1863	0.1711	0.1825	0.2053	0.1939	0.2015	0.2053	0.1711	0.1634	0.1634	0.1863	0.1673	0.1634	0.1673	0.1825	0.1939	0.2167	0.2015	0.2015	0.2015	0.2053	0.2053	0.2281	0.1977	0.1368	0.2129
XP_003384066_1_DUOX_Amphimedon	0.2187	0.2147	0.2356	0.2192	0.2175	0.2179	0.2125	0.2224	0.1835	0.2108	0.2132	0.1993	0.1991	0.2073	0.2259	0.2006	0.2108	0.213	0.212	0.213	0.209	0.202	0.2199	0.2748	0.2658	0.2838	0.2189	0.2936	0.2862	0.3106	0.2806	0.2666	0.2621	0.2492	0.2507	0.313	0.2419	0.2597	0.2461	0.2648	0.257	0.2614	0.2791	0.273	0.2698	0.2464	0.2588	0.2802	0.2646
XP_018670885_1_DUOX_Ciona	0.2187	0.2076	0.2438	0.2325	0.2385	0.2466	0.2409	0.2357	0.194	0.2073	0.2143	0.2014	0.2012	0.2073	0.2247	0.2062	0.2097	0.2058	0.2047	0.2046	0.2058	0.1907	0.2187	0.2712	0.2599	0.2764	0.2124	0.2774	0.2881	0.3068	0.2888	0.2771	0.2725	0.2446	0.2415	0.295	0.2291	0.2612	0.2564	0.274	0.2695	0.2614	0.2703	0.2748	0.2837	0.2588	0.257	0.3217	0.2593
XP_006813412_1_DUOX_Saccoglossus	0.159	0.1408	0.1671	0.1455	0.1564	0.151	0.1574	0.1577	0.1381	0.1342	0.1425	0.1311	0.1299	0.1334	0.1571	0.143	0.1398	0.1444	0.1444	0.1434	0.1476	0.1546	0.1567	0.188	0.1845	0.191	0.1503	0.1909	0.1789	0.1931	0.2479	0.1614	0.1701	0.1656	0.1646	0.1981	0.149	0.1586	0.1531	0.1851	0.1808	0.1807	0.1925	0.1897	0.1833	0.1637	0.1707	0.1903	0.1598
XP_022093817_1_DUOX_Acanthaster	0.2272	0.2267	0.2493	0.2287	0.2442	0.2447	0.2409	0.2376	0.194	0.2143	0.2309	0.2142	0.2129	0.2186	0.2327	0.2161	0.2129	0.2141	0.212	0.212	0.209	0.2121	0.2272	0.2694	0.2599	0.2782	0.2107	0.2918	0.29	0.3125	0.2915	0.2578	0.2569	0.2386	0.2369	0.2837	0.2307	0.2395	0.2495	0.2462	0.2624	0.2508	0.2632	0.2659	0.2543	0.2359	0.2552	0.2906	0.2397
XP_033120575_1_DUOX_Anneissia	0.2159	0.2243	0.2438	0.223	0.2309	0.2409	0.2447	0.2357	0.201	0.2167	0.2198	0.2068	0.2055	0.2152	0.2373	0.2228	0.2108	0.212	0.2099	0.2088	0.2198	0.2167	0.2308	0.2658	0.2579	0.2727	0.2075	0.2882	0.2862	0.3011	0.2888	0.2526	0.2534	0.2492	0.2523	0.3018	0.2419	0.2426	0.2478	0.2592	0.2588	0.2614	0.2632	0.2677	0.2733	0.2411	0.257	0.2975	0.2415
XP_023217441_1_DUOX_Centruroides	0.2443	0.2291	0.241	0.223	0.2385	0.2313	0.2371	0.2338	0.1905	0.2179	0.2209	0.1961	0.1938	0.2073	0.2178	0.2128	0.2002	0.1995	0.1985	0.1983	0.1939	0.2009	0.2102	0.2694	0.2579	0.2764	0.2205	0.2792	0.2749	0.2935	0.2833	0.2473	0.2482	0.2355	0.2384	0.295	0.2307	0.2519	0.2444	0.2574	0.2659	0.2491	0.2597	0.2695	0.2629	0.2464	0.2517	0.3044	0.2433
ELU01203_1_DUOX_Capitella	0.2159	0.2267	0.2438	0.2381	0.2614	0.2619	0.2523	0.249	0.1923	0.2226	0.2254	0.2132	0.2119	0.2163	0.2339	0.2128	0.215	0.2172	0.2172	0.2194	0.2209	0.2076	0.2308	0.2839	0.2698	0.2931	0.2173	0.2846	0.2919	0.3106	0.2915	0.2526	0.2604	0.2431	0.2476	0.3018	0.2403	0.2426	0.2426	0.2777	0.2712	0.2649	0.2756	0.273	0.2681	0.2623	0.264	0.3079	0.2682
FAA00330_1_DUOX_Ciona	0.2357	0.2124	0.2438	0.2211	0.2385	0.2409	0.2371	0.2243	0.201	0.2014	0.1977	0.1961	0.1927	0.1995	0.2178	0.1995	0.2139	0.213	0.2099	0.2067	0.2036	0.202	0.2065	0.282	0.2638	0.2782	0.2173	0.2774	0.2862	0.3068	0.2997	0.2666	0.2812	0.2629	0.2553	0.2995	0.2339	0.2643	0.2547	0.2796	0.2819	0.2649	0.272	0.2819	0.2837	0.2676	0.2535	0.3079	0.2664
FAA00331_1_DUOX_Ciona	0.2159	0.2291	0.2438	0.2306	0.2328	0.2409	0.2371	0.2281	0.201	0.2073	0.2022	0.195	0.1927	0.2085	0.2178	0.1917	0.2129	0.2079	0.2047	0.2025	0.209	0.2121	0.2162	0.2441	0.2261	0.2523	0.2058	0.2702	0.29	0.2954	0.2806	0.2491	0.2569	0.2416	0.2261	0.2905	0.2179	0.2286	0.2461	0.2685	0.2712	0.2701	0.2791	0.2765	0.2681	0.257	0.2482	0.2871	0.2699
XP_018670917_1_DUOX_Ciona	0.2244	0.2195	0.2219	0.2173	0.2213	0.2179	0.2296	0.2338	0.159	0.219	0.2243	0.211	0.2087	0.2174	0.2259	0.2206	0.2108	0.2068	0.2058	0.2078	0.2273	0.202	0.2247	0.2694	0.2519	0.2727	0.2303	0.2756	0.2674	0.2954	0.2915	0.2526	0.25	0.2537	0.2476	0.295	0.2339	0.241	0.253	0.274	0.2695	0.2578	0.2862	0.2872	0.275	0.2517	0.257	0.3079	0.2575
NP_059130_2_DUOX1_Homo	0.2017	0.2195	0.2547	0.2211	0.2309	0.2256	0.2314	0.2338	0.1853	0.2355	0.2464	0.2281	0.2257	0.2365	0.2511	0.2339	0.2277	0.2338	0.2297	0.232	0.2306	0.2302	0.2369	0.2893	0.2738	0.282	0.2254	0.299	0.2806	0.3068	0.3024	0.2631	0.2517	0.2553	0.2476	0.322	0.2451	0.2519	0.2564	0.2777	0.2695	0.2596	0.2773	0.2801	0.2629	0.2623	0.2693	0.2975	0.2611
NP_054799_4_DUOX2_Homo	0.2073	0.2147	0.241	0.2155	0.227	0.2198	0.2258	0.2281	0.1905	0.2273	0.2419	0.226	0.2236	0.2354	0.2396	0.235	0.2256	0.2307	0.2255	0.2215	0.2284	0.2302	0.2381	0.2857	0.2698	0.2838	0.2254	0.2918	0.2806	0.303	0.3079	0.2614	0.2534	0.2553	0.2492	0.3198	0.2387	0.2597	0.2581	0.2814	0.2659	0.2649	0.2756	0.273	0.2612	0.2605	0.264	0.3044	0.2646
NP_001259968_1_DUOX_Drosophila	0.1846	0.2147	0.2136	0.2268	0.2347	0.2294	0.2239	0.2072	0.1835	0.2025	0.211	0.2057	0.2034	0.2118	0.2178	0.2117	0.2033	0.2193	0.2151	0.1993	0.2176	0.2065	0.2126	0.2549	0.24	0.2504	0.196	0.2558	0.2787	0.2746	0.2588	0.2456	0.2465	0.2462	0.2415	0.2837	0.2275	0.2255	0.2444	0.25	0.2659	0.2456	0.2526	0.2517	0.2439	0.2323	0.2588	0.2802	0.2486
XP_023209590_1_DUOX_Centruroides	0.1875	0.2052	0.2027	0.2306	0.2309	0.2256	0.2333	0.2167	0.1923	0.2014	0.2099	0.2014	0.2002	0.2096	0.2178	0.2073	0.2065	0.2151	0.212	0.2014	0.2187	0.1941	0.2211	0.2585	0.248	0.2486	0.2009	0.2612	0.273	0.2784	0.2643	0.2403	0.243	0.2416	0.2384	0.2927	0.2275	0.2348	0.2461	0.2722	0.2606	0.2456	0.2632	0.2677	0.2543	0.2288	0.2623	0.2802	0.2628
XP_023223924_1_DUOX_Centruroides	0.0085	0.0262	0.0273	0.0567	0.0629	0.063	0.0664	0.0551	0.0489	0.0765	0.0828	0.0767	0.0756	0.0807	0.0779	0.0787	0.0773	0.079	0.0779	0.0822	0.0883	0.0711	0.0753	0.0596	0.0555	0.05	0.0408	0.0576	0.0508	0.053	0.0762	0.0438	0.052	0.0562	0.06	0.0315	0.0544	0.0544	0.0447	0.0444	0.0496	0.0456	0.0441	0.0478	0.0536	0.0387	0.0492	0.0207	0.0497
OQV13223_1_DUOX_Hypsibius	0.2017	0.1957	0.1972	0.2079	0.2099	0.2122	0.203	0.1958	0.1835	0.2037	0.2088	0.2014	0.1991	0.204	0.2052	0.2073	0.2023	0.2016	0.1995	0.2046	0.2155	0.1997	0.2065	0.264	0.25	0.256	0.2009	0.2504	0.2598	0.2803	0.2452	0.2526	0.25	0.2386	0.2307	0.2815	0.2323	0.227	0.2306	0.25	0.2411	0.221	0.2332	0.2304	0.2387	0.2323	0.2429	0.2768	0.2344
GAV07210_1_DUOX_Ramazzottius	0.1875	0.2124	0.1972	0.2287	0.2213	0.2141	0.2087	0.2129	0.1765	0.212	0.2132	0.1993	0.1959	0.2073	0.2041	0.2039	0.2033	0.2089	0.2068	0.2067	0.2219	0.2065	0.2247	0.2676	0.2579	0.2708	0.214	0.2486	0.2636	0.2803	0.2643	0.2385	0.2413	0.2294	0.2353	0.277	0.2323	0.2332	0.2409	0.2537	0.2482	0.2315	0.2349	0.2446	0.2543	0.2376	0.2535	0.2906	0.238
NP_490684_1_DUOX_Caenorhabditis	0.1988	0.2219	0.2301	0.223	0.2137	0.2103	0.2144	0.2091	0.152	0.2025	0.2099	0.2004	0.198	0.2017	0.2201	0.2062	0.1991	0.2079	0.2068	0.2078	0.2155	0.1896	0.2053	0.2441	0.2341	0.2597	0.2009	0.2612	0.273	0.284	0.2615	0.2526	0.2534	0.2401	0.2307	0.2747	0.2243	0.2192	0.2271	0.2592	0.2553	0.2421	0.242	0.2482	0.2525	0.2341	0.2464	0.2733	0.2451
NP_490686_3_DUOX_Caenorhabditis	0.2017	0.2147	0.2219	0.2173	0.2137	0.2084	0.2125	0.2072	0.1643	0.2073	0.2154	0.2057	0.2034	0.2107	0.2213	0.2073	0.2002	0.211	0.2089	0.212	0.2209	0.1907	0.2126	0.2441	0.2321	0.2504	0.2042	0.2648	0.2636	0.2859	0.2697	0.2491	0.2517	0.231	0.2338	0.2702	0.2227	0.2192	0.2289	0.2611	0.2517	0.2385	0.2508	0.2535	0.2491	0.2271	0.2517	0.2629	0.2433
KRZ57891_1_DUOX_Trichinella	0.1903	0.198	0.1863	0.2098	0.2156	0.2179	0.2182	0.2205	0.1608	0.2014	0.2165	0.2014	0.2002	0.2051	0.211	0.2039	0.1896	0.2068	0.2058	0.1983	0.2025	0.1851	0.1992	0.2242	0.2202	0.2226	0.1944	0.2324	0.2372	0.2462	0.2179	0.2298	0.2326	0.231	0.2246	0.277	0.2115	0.213	0.2168	0.2537	0.2304	0.2245	0.2367	0.2269	0.2214	0.2183	0.2359	0.2698	0.2273
ELU06497_1_DUOX_Capitella	0.2017	0.2004	0.2109	0.2155	0.2232	0.216	0.2333	0.2167	0.1783	0.2296	0.2254	0.2142	0.2097	0.2152	0.2362	0.2095	0.2086	0.2162	0.2141	0.2151	0.2273	0.2121	0.2272	0.2839	0.2757	0.2894	0.214	0.2882	0.2711	0.2878	0.2752	0.2684	0.276	0.2613	0.2615	0.3085	0.2451	0.2566	0.2358	0.2777	0.2588	0.2543	0.265	0.2641	0.2664	0.257	0.2588	0.3217	0.2753
XP_029638216_1_DUOX_Octopus	0.2073	0.2052	0.2164	0.2192	0.2118	0.2217	0.2371	0.2281	0.1923	0.2202	0.2165	0.2036	0.2012	0.2197	0.2282	0.2106	0.2023	0.211	0.211	0.2056	0.2176	0.2054	0.2199	0.264	0.2579	0.2745	0.2156	0.2972	0.2674	0.2878	0.3024	0.2561	0.2604	0.2446	0.2384	0.2995	0.2323	0.241	0.2392	0.2703	0.2836	0.2631	0.2756	0.2801	0.2802	0.2552	0.2535	0.3079	0.2646
XP_012943057_1_DUOX_Aplysia	0.2073	0.2052	0.2273	0.2173	0.2156	0.2179	0.2258	0.2319	0.1818	0.2167	0.2243	0.2217	0.2161	0.2186	0.2396	0.2117	0.2055	0.212	0.211	0.212	0.2133	0.2099	0.2296	0.2712	0.2619	0.2727	0.2205	0.2828	0.2843	0.2935	0.297	0.2649	0.2656	0.2583	0.2538	0.3018	0.25	0.2348	0.2495	0.2629	0.2748	0.2649	0.2667	0.2712	0.2733	0.2429	0.2658	0.3044	0.2628
XP_033114132_1_DUOX_Anneissia	0.1789	0.1503	0.1698	0.1531	0.1717	0.1606	0.1745	0.1634	0.1346	0.1766	0.1613	0.1503	0.149	0.1625	0.18	0.1618	0.1567	0.158	0.1559	0.1592	0.1573	0.1659	0.1859	0.1916	0.1765	0.1929	0.1584	0.2126	0.2128	0.2253	0.2833	0.1807	0.1822	0.1793	0.1784	0.2229	0.1714	0.1788	0.1703	0.1944	0.2039	0.1894	0.1961	0.2021	0.2058	0.1778	0.1989	0.2456	0.1953
XP_002735792_1_DUOX_Saccoglossus	0.1789	0.1837	0.1863	0.1455	0.166	0.1663	0.1745	0.1673	0.1503	0.1684	0.1556	0.1556	0.1534	0.1558	0.1674	0.1478	0.1668	0.1612	0.1612	0.1522	0.1601	0.1647	0.1883	0.179	0.1785	0.2003	0.1503	0.2144	0.2071	0.2329	0.2479	0.1807	0.1788	0.1732	0.1784	0.2342	0.165	0.1741	0.1824	0.1981	0.2145	0.2035	0.2014	0.1985	0.2006	0.1848	0.1954	0.2041	0.1865
OQV19221_1_NOX5_Hypsibius	0.2414	0.1861	0.1972	0.1909	0.2099	0.2141	0.2068	0.2034	0.1538	0.211	0.223	0.22	0.2185	0.2275	0.2305	0.2185	0.2155	0.2215	0.22	0.2245	0.226	0.2245	0.226	0.2314	0.2301	0.2374	0.1879	0.2342	0.2655	0.2727	0.2479	0.2368	0.2361	0.2006	0.2107	0.2702	0.2051	0.213	0.2375	0.237	0.25	0.2473	0.2438	0.2375	0.2422	0.2253	0.2271	0.3079	0.222
OWA53363_1_NOX5_Hypsibius	0.2073	0.1766	0.1917	0.1455	0.1755	0.1739	0.1688	0.1711	0.1346	0.1804	0.1881	0.1975	0.1944	0.1975	0.199	0.199	0.1975	0.2083	0.2083	0.1897	0.1959	0.1959	0.185	0.2151	0.2103	0.2115	0.1715	0.1891	0.2109	0.214	0.2261	0.1877	0.1892	0.1679	0.1648	0.2319	0.157	0.1679	0.1841	0.1888	0.195	0.2	0.1961	0.1826	0.1972	0.169	0.1901	0.2698	0.1936
OWA53364_1_NOX5_Hypsibius	0.2017	0.1694	0.1808	0.1379	0.1622	0.1701	0.1669	0.1711	0.1153	0.1847	0.2	0.1949	0.1898	0.2	0.2101	0.2016	0.2101	0.2118	0.2118	0.2	0.2067	0.2135	0.2067	0.2169	0.2142	0.2059	0.1762	0.1873	0.2052	0.1931	0.237	0.1877	0.1736	0.1779	0.1796	0.2184	0.161	0.1745	0.179	0.1851	0.1826	0.1982	0.1819	0.179	0.1868	0.1707	0.1813	0.2456	0.1847
OQV23238_1_NOX5_Hypsibius	0.1988	0.1861	0.2054	0.1682	0.1832	0.1759	0.1707	0.173	0.1433	0.2071	0.2055	0.2071	0.2102	0.2055	0.2241	0.2102	0.2117	0.2071	0.2071	0.2179	0.2132	0.2102	0.2117	0.2531	0.2579	0.2523	0.1813	0.2234	0.2504	0.2462	0.2479	0.2122	0.2083	0.1993	0.1993	0.2567	0.1971	0.1912	0.2323	0.2314	0.2358	0.2315	0.2261	0.2358	0.2318	0.2235	0.2165	0.2871	0.206
KNE70208_1_NOXC_Allomyces	0.2244	0.1957	0.2191	0.1965	0.1812	0.1873	0.1935	0.2072	0.1713	0.2462	0.2342	0.2267	0.2207	0.2192	0.2162	0.2252	0.2192	0.2372	0.2372	0.2312	0.2357	0.2102	0.2222	0.2712	0.2797	0.2745	0.2254	0.254	0.2542	0.2632	0.2506	0.2403	0.2326	0.2142	0.22	0.277	0.2211	0.2177	0.2289	0.2611	0.2535	0.2526	0.2491	0.2553	0.2508	0.2482	0.2535	0.2871	0.2397
KNE66852_1_NOXC_Allomyces	0.2244	0.1909	0.2082	0.206	0.1908	0.1931	0.2011	0.211	0.1958	0.2167	0.2143	0.194	0.1916	0.1961	0.1892	0.1951	0.1779	0.1891	0.1881	0.1898	0.2025	0.1873	0.2138	0.2585	0.2658	0.256	0.2156	0.2468	0.2448	0.2537	0.2343	0.2333	0.2256	0.2051	0.2169	0.2702	0.2195	0.2223	0.2151	0.2555	0.25	0.2508	0.2473	0.2517	0.2456	0.2376	0.25	0.2837	0.2291
ORZ35390_1_NOXC_Catenaria	0.2187	0.2076	0.2136	0.2041	0.2041	0.2007	0.2049	0.2015	0.173	0.1849	0.1734	0.162	0.1554	0.1704	0.1754	0.1707	0.1684	0.159	0.16	0.193	0.1831	0.1625	0.1883	0.2549	0.25	0.2523	0.2026	0.245	0.2391	0.25	0.2506	0.2228	0.2204	0.2021	0.2	0.2612	0.2035	0.2006	0.2185	0.2629	0.2304	0.2333	0.2279	0.2411	0.2283	0.2235	0.2095	0.2629	0.2184
ORZ31227_1_NOXC_Catenaria	0.2017	0.1646	0.1753	0.1871	0.187	0.1912	0.1821	0.1939	0.1381	0.1743	0.1779	0.1695	0.1661	0.1793	0.1766	0.164	0.1567	0.1611	0.1621	0.1624	0.1778	0.1636	0.1871	0.2368	0.242	0.2393	0.1928	0.2234	0.2184	0.2386	0.2098	0.2175	0.2204	0.1945	0.2092	0.2477	0.1923	0.2021	0.2099	0.2314	0.2145	0.2105	0.212	0.2251	0.211	0.2253	0.22	0.2214	0.2344
PAA54571_1_NOX5_Macrostomum	0.213	0.2052	0.2191	0.1941	0.198	0.1901	0.1901	0.1941	0.1745	0.2078	0.2137	0.2235	0.2156	0.2039	0.2215	0.2117	0.2254	0.2215	0.2215	0.2039	0.2254	0.2352	0.2156	0.2352	0.2063	0.2196	0.2294	0.2333	0.2313	0.2215	0.2261	0.2117	0.2058	0.2254	0.2294	0.2274	0.2117	0.2235	0.2294	0.2294	0.2235	0.2333	0.2372	0.2411	0.2274	0.2215	0.2294	0.2629	0.2215
RFN54256_1_NOXC_Fusarium	0.2357	0.1909	0.2191	0.1814	0.1851	0.1969	0.1802	0.1844	0.1713	0.1848	0.1835	0.1928	0.1928	0.1835	0.1914	0.1808	0.1914	0.2034	0.2034	0.1954	0.1954	0.1635	0.1795	0.2025	0.1984	0.2096	0.1748	0.227	0.2335	0.2462	0.2043	0.2122	0.2013	0.1884	0.1953	0.2567	0.1923	0.1819	0.1824	0.224	0.2074	0.207	0.1996	0.2109	0.2024	0.1919	0.1883	0.2491	0.1865
POS77319_1_NOXC_Diaporthe	0.2528	0.2004	0.2191	0.1739	0.1698	0.1797	0.1688	0.1825	0.1765	0.192	0.1864	0.1878	0.1878	0.1807	0.192	0.185	0.192	0.1949	0.1977	0.1836	0.1878	0.1751	0.1807	0.2097	0.2023	0.217	0.1715	0.2306	0.241	0.2386	0.207	0.2105	0.2048	0.1854	0.1876	0.25	0.1891	0.1741	0.1807	0.2074	0.1932	0.2017	0.1943	0.2074	0.1972	0.1919	0.1866	0.2179	0.1793
XP_002179812_1_Unknown_Phaeodactylum	0.2187	0.1933	0.2164	0.189	0.1908	0.1912	0.1916	0.1882	0.173	0.1769	0.1702	0.1729	0.1689	0.1715	0.1689	0.1715	0.1756	0.1876	0.1876	0.1729	0.1796	0.1756	0.1863	0.2133	0.2123	0.2115	0.1748	0.2162	0.2071	0.2253	0.2261	0.1964	0.1857	0.1732	0.1738	0.2432	0.1682	0.1772	0.1979	0.2259	0.2234	0.2192	0.2137	0.2056	0.2128	0.22	0.213	0.2491	0.2042
XP_002183592_1_Unknown_Phaeodactylum	0.2187	0.1789	0.2136	0.1833	0.1946	0.1931	0.1878	0.1901	0.1748	0.1675	0.1635	0.1581	0.1541	0.1608	0.1621	0.1621	0.1675	0.1769	0.1769	0.1662	0.1729	0.1702	0.1742	0.2061	0.2063	0.2022	0.1715	0.2162	0.2052	0.2234	0.2397	0.2	0.1909	0.1732	0.1784	0.2342	0.1682	0.1726	0.1979	0.2092	0.218	0.228	0.2208	0.2145	0.2179	0.2183	0.213	0.2491	0.2007
RKO91938_1_Unknown_Blyttiomyces	0.2357	0.2267	0.252	0.3024	0.29	0.3001	0.2979	0.2889	0.2307	0.1944	0.2107	0.2042	0.2009	0.1993	0.2009	0.1928	0.1928	0.2026	0.2026	0.2058	0.2026	0.1911	0.1895	0.2115	0.2123	0.2059	0.1683	0.2	0.1977	0.2121	0.2098	0.1929	0.1909	0.1862	0.1862	0.2297	0.1895	0.1879	0.2013	0.2074	0.195	0.1947	0.1978	0.1861	0.1937	0.2042	0.1883	0.2422	0.2024
ORY42535_1_Unknown_Rhizoclosmatium	0.1789	0.1957	0.2191	0.1625	0.1488	0.1548	0.1612	0.152	0.1188	0.1525	0.1559	0.1507	0.1473	0.1473	0.1421	0.1473	0.1473	0.1386	0.1403	0.1559	0.1507	0.1403	0.149	0.1518	0.1567	0.1484	0.1334	0.1459	0.1337	0.1477	0.1471	0.1526	0.1545	0.1473	0.1594	0.1824	0.1369	0.1473	0.1594	0.1555	0.1648	0.1649	0.1554	0.1684	0.1663	0.1514	0.1672	0.1833	0.1492
TPX66665_1_Unknown_Chytriomyces	0.1534	0.1813	0.1726	0.1606	0.1431	0.1434	0.1669	0.1615	0.1188	0.1435	0.1589	0.1452	0.1418	0.1418	0.1538	0.1572	0.1452	0.1418	0.1401	0.1589	0.1452	0.1418	0.1333	0.1464	0.1468	0.1484	0.1367	0.1351	0.128	0.1363	0.1634	0.1263	0.1284	0.1247	0.1299	0.1486	0.1162	0.1264	0.1325	0.1277	0.1382	0.135	0.1272	0.1241	0.1262	0.132	0.1408	0.1349	0.1243
KXS19446_1_Unknown_Gonapodya	0.159	0.1646	0.1972	0.155	0.1393	0.1453	0.1461	0.1539	0.1311	0.1444	0.1444	0.1412	0.1395	0.1494	0.1379	0.1412	0.1444	0.1477	0.1494	0.1444	0.1444	0.1346	0.1346	0.1283	0.1329	0.1391	0.1165	0.1261	0.1299	0.1231	0.1307	0.1263	0.1371	0.1297	0.1395	0.1599	0.1247	0.1379	0.148	0.1462	0.1524	0.1491	0.1395	0.1471	0.1453	0.1267	0.1637	0.1626	0.1367
XP_019850557_1_Unknown_Amphimedon	0.1988	0.1622	0.1808	0.1852	0.1812	0.1739	0.1631	0.1711	0.1311	0.1766	0.1646	0.1524	0.1522	0.1647	0.1662	0.1507	0.1557	0.1642	0.1621	0.1624	0.1616	0.1693	0.1798	0.188	0.1765	0.1966	0.1748	0.2054	0.2184	0.2178	0.2016	0.1894	0.1892	0.1717	0.1815	0.2229	0.1794	0.1928	0.2048	0.224	0.2056	0.2	0.1996	0.2198	0.2024	0.1795	0.1954	0.2179	0.206
XP_016606104_1_Unknown_Spizellomyces	0.1903	0.1813	0.1917	0.1947	0.2061	0.1988	0.1973	0.1863	0.1433	0.183	0.1928	0.196	0.196	0.1862	0.1879	0.1977	0.1846	0.1895	0.1895	0.1911	0.1977	0.1601	0.1764	0.1735	0.1785	0.1966	0.147	0.1783	0.1751	0.1837	0.1989	0.1701	0.1684	0.1633	0.1699	0.2049	0.1568	0.1699	0.1703	0.1851	0.195	0.1807	0.1766	0.1737	0.173	0.1637	0.1901	0.2145	0.1705
CBN78808_1_Unknown_Ectocarpus	0.1761	0.1837	0.189	0.1587	0.1793	0.1644	0.1669	0.1653	0.1468	0.1268	0.1322	0.1322	0.1295	0.1268	0.1336	0.1255	0.1376	0.1295	0.1295	0.1376	0.1336	0.1282	0.1336	0.1663	0.1726	0.1651	0.1503	0.1603	0.1732	0.1723	0.1825	0.1508	0.1458	0.1489	0.143	0.1981	0.1442	0.1493	0.1514	0.1796	0.1631	0.1614	0.1607	0.1666	0.1591	0.1549	0.1637	0.1868	0.1616
XP_002295121_1_Unknown_Thalassiosira	0.1477	0.167	0.1671	0.1531	0.1507	0.1472	0.1461	0.1444	0.1451	0.1483	0.1406	0.1513	0.1498	0.1483	0.1467	0.1437	0.1391	0.1406	0.1406	0.136	0.1437	0.1529	0.1483	0.1717	0.1765	0.1818	0.1454	0.1675	0.1694	0.1704	0.1716	0.1614	0.1666	0.1437	0.1461	0.2027	0.1362	0.1493	0.1394	0.174	0.1471	0.1631	0.1678	0.1737	0.1505	0.1496	0.1654	0.1799	0.1687
XP_002508617_1_Unknown_Micromonas	0.1335	0.1766	0.1753	0.1361	0.1469	0.1529	0.1499	0.1463	0.1544	0.1323	0.1415	0.1323	0.1305	0.1286	0.1286	0.1433	0.1268	0.1378	0.1378	0.1415	0.1525	0.136	0.1305	0.147	0.1448	0.1558	0.1525	0.1525	0.1638	0.159	0.1525	0.1452	0.1378	0.1562	0.1525	0.1869	0.1488	0.1525	0.1452	0.1518	0.1507	0.1525	0.1488	0.1488	0.1525	0.147	0.1599	0.2006	0.1452
CBJ34105_1_Unknown_Ectocarpus	0.2102	0.1766	0.2027	0.1512	0.1698	0.1739	0.1631	0.1634	0.1293	0.1128	0.128	0.1295	0.1265	0.1219	0.1204	0.131	0.1173	0.1189	0.1204	0.1158	0.128	0.1173	0.1173	0.1482	0.1547	0.1558	0.1388	0.1405	0.1487	0.1496	0.1416	0.1368	0.1354	0.1234	0.123	0.1576	0.1217	0.1321	0.1514	0.1555	0.1347	0.1543	0.1554	0.1595	0.147	0.1514	0.1478	0.1799	0.158
XP_002180058_1_Unknown_Phaeodactylum	0.1988	0.1861	0.2082	0.2155	0.2022	0.2007	0.2049	0.2015	0.159	0.1484	0.1436	0.146	0.1427	0.1434	0.1502	0.143	0.1377	0.132	0.1309	0.135	0.14	0.1241	0.1421	0.2079	0.2063	0.2096	0.1764	0.1963	0.2109	0.2064	0.1934	0.2017	0.1979	0.1823	0.1969	0.2274	0.1907	0.1897	0.1893	0.1851	0.1985	0.1894	0.1908	0.1897	0.2006	0.1848	0.2112	0.2422	0.2007
XP_002501099_1_Unknown_Micromonas	0.2386	0.1909	0.2136	0.2088	0.2022	0.2	0.2	0.2066	0.18	0.1977	0.2088	0.2066	0.2044	0.1955	0.2155	0.1888	0.1933	0.1822	0.1822	0.1888	0.2022	0.1777	0.1733	0.1933	0.1711	0.1866	0.1977	0.1911	0.1866	0.2022	0.1607	0.1822	0.1866	0.2022	0.2044	0.2004	0.1955	0.1977	0.1911	0.1955	0.1888	0.2022	0.2088	0.2044	0.1955	0.2044	0.1888	0.2006	0.1977
	CBJ31029_1_Unknown_Ectocarpus	XP_002286589_1_Unknown_Thalassiosira	XP_002288167_1_Unknown_Thalassiosira	XP_032234487_1_Unknown_Nematostella	XP_020899725_1_Unknown_Exaiptasia	XP_020894978_1_Unknown_Exaiptasia	XP_031569869_1_Unknown_Actinia	XP_020631551_1_Unknown_Orbicella	XP_001691856_1_Unknown_Chlamydomonas	OAO97135_1_RBOH_Arabidopsis	NP_199919_1_RBOH_Arabidopsis	XP_016449427_1_RBOH_Nicotiana	CAC84140_1_RBOH_Nicotiana	XP_016510188_1_RBOH_Nicotiana	XP_016462265_1_RBOH_Nicotiana	CAA0401241_1_RBOH_Arabidopsis	NP_564821_1_RBOH_Arabidopsis	XP_016484996_1_RBOH_Nicotiana	CAC87256_1_RBOH_Nicotiana	AAC39478_1_RBOH_Arabidopsis	XP_016500657_1_RBOH_Nicotiana	NP_200809_4_RBOH_Arabidopsis	XP_016480024_1_RBOH_Nicotiana	KNE71330_1_NOXAB_Allomyces	KNE72115_1_NOXAB_Allomyces	ORZ39625_1_NOXAB_Catenaria	KNE58892_1_NOXAB_Allomyces	RKO91811_1_NOXAB_Blyttiomyces	ORY49052_1_NOXAB_Rhizoclosmatium	TPX78213_1_Unknown_Chytriomyces	RKO89483_1_NOXAB_Blyttiomyces	RFN44257_1_NOXAB_Fusarium	POS79407_1_NOXAB_Diaporthe	GBC05459_1_NOXAB_Rhizophagus	RIB11056_1_NOXAB_Gigaspora	RIB01545_1_NOXAB_Gigaspora	GBC03696_1_NOXAB_Rhizophagus	ORY80750_1_Unknown_Leucosporidium	XP_003386282_1_NOX123_Amphimedon	XP_002112911_1_NOX123_Trichoplax	NP_008983_2_NOX1_Homo	NP_000388_2_NOX2_Homo	XP_033868060_1_NOX123_Acipenser	XP_028655629_1_NOX123_Erpetoichthys	XP_019619643_1_NOX123_Branchiostoma	XP_022295096_1_NOX123_Crassostrea	NP_056533_1_NOX3_Homo	XP_002738796_2_NOX123_Saccoglossus	XP_005090645_1_NOX123_Aplysia
		IDENTITY STATS
		min = 0.32
		max = 98.07
		mean = 24.7235543261384
		stddev = 9.75457811843417
[truncated: 100 more columns]
