# Supplementary material for: Evolutionary and structural analyses of the NADPH oxidase family in eukaryotes reveal an initial calcium dependency
Source: Redox Biol. 2022 Aug 12;56:102436. doi: 10.1016/j.redox.2022.102436 (PMC9421330; doi:10.1016/j.redox.2022.102436)
Supplement: Multimedia component 3 [file mmc3.zip]

Archive with 1 entries (1 files):
- Supplementary_Eukaryota sequence list.fasta
