# Supplementary material for: Evolutionary and structural analyses of the NADPH oxidase family in eukaryotes reveal an initial calcium dependency
Source: Redox Biol. 2022 Aug 12;56:102436. doi: 10.1016/j.redox.2022.102436 (PMC9421330; doi:10.1016/j.redox.2022.102436)
Supplement: Multimedia component 4 [file mmc4.zip › Supplementary Eukarya phylogenetic analysis.nwk]

(XP_002286589_1_Unknown_Thalass:0.2002549186500224,(((XP_002180058_1_Unknown_Phaeoda:1.755930629531879,((KXS19446_1_Unknown_Gonapodya:0.8450410372762087,(ORY42535_1_Unknown_Rhizoclosma:0.8159892489951559,TPX66665_1_Unknown_Chytriomyce:0.5952968816751953)0.6719999999999999:0.2713961716012636)1:0.9044403678750219,XP_016606104_1_Unknown_Spizell:1.2457017425646963)0.9873333333333333:0.40613941506653745)0.8645:0.21144502834583395,((RKO91938_1_Unknown_Blyttiomyce:0.8224599644525532,(XP_001691856_1_Unknown_Chlamyd:1.0318965291974178,(XP_020899725_1_Unknown_Exaipta:0.08965277569429501,(((XP_020631551_1_Unknown_Orbicel:0.15312953137723279,XP_032234487_1_Unknown_Nematos:0.26994429479268417)0.32599999999999996:0.07043031278137948,XP_031569869_1_Unknown_Actinia:0.12386654606995069)0.504:0.14466953835703514,XP_020894978_1_Unknown_Exaipta:0.08211200805293509)0.794:0.07570016578509806)1:0.698023889118724)0.9964:0.2721139436186156)0.998:0.4996865149123229,((XP_002183592_1_Unknown_Phaeoda:0.23309557297396322,XP_002179812_1_Unknown_Phaeoda:0.12415482949128245)1:1.3863264627490826,(((((((((ORZ40320_1_NOXA_Catenaria:0.24060770952913424,KNE69062_1_NOXA_Allomyces:0.29731703768168427)1:0.3438798010366329,RKO87562_1_NOXA_Blyttiomyces:0.3370411516053165)0.965:0.10329035071644257,((RFN55602_1_NOXA_Fusarium:0.12708517622489676,POS77757_1_NOXA_Diaporthe:0.07463575845794913)1:0.4110336052853446,(RIB08585_1_NOXA_Gigaspora:0.17962029494025109,GBB97660_1_NOXA_Rhizophagus:0.14607972504563765)0.852:0.13436404590692344)1:0.20538137151999214)1:0.3675852346402957,(((ORY80750_1_NOXB_Leucosporidiu:0.2728977230100285,(POS79407_1_NOXB_Diaporthe:0.09849909316519216,RFN44257_1_NOXB_Fusarium:0.0832526132542697)1:0.2158480214376827)0.983:0.10606115616537035,((GBC03696_1_NOXB_Rhizophagus:0.1167972145375535,(GBC05459_1_NOXB_Rhizophagus:0.10446748255389321,RIB01545_1_NOXB_Gigaspora:0.15843782077451085)0.654:0.03645487406053489)0.741:0.009918038465521188,RIB11056_1_NOXB_Gigaspora:0.07650172263601884)0.996:0.13707475425818186)1:0.253716035982686,(((TPX78213_1_NOXB_Chytriomyces:0.11977982811225102,ORY49052_1_NOXB_Rhizoclosmati:0.24283171838793152)1:0.11364481552418604,(RKO91811_1_NOXB_Blyttiomyces:0.11438340479462922,RKO89483_1_NOXB_Blyttiomyces:0.33071607073529885)0.978:0.06865975526953924)1:0.16721293280270902,(ORZ39625_1_NOXB_Catenaria:0.07239061582623879,(KNE58892_1_NOXB_Allomyces:0.4597565248729324,KNE71330_1_NOXB_Allomyces:0.08775039007130177)0.5900000000000001:0.06389379306476263)1:0.4223118730779768)0.829:0.09478962811571719)0.9741538461538461:0.1929008633308246)0.9377:0.18433746543781596,(((XP_022795525_1_NOX4_Stylophora:0.415849072295563,XP_032219432_1_NOX4_Nematostel:0.4879706883157937)1:0.27631850971548017,((NP_001029001_1_NOX4_Ciona:0.7957352734891,NP_058627_2_NOX4_Homo:0.3964781542912437)0.46599999999999997:0.08410500122870081,((XP_006823190_1_NOX4_Saccogloss:0.4332927686134147,(XP_022106814_1_NOX4_Acanthaste:0.4543949470196975,XP_033107063_1_NOX4_Anneissia:0.42298159670429364)1:0.20089938769512927)0.901:0.09416800386931823,(XP_029649052_1_NOX4_Octopus:0.8019445372625023,XP_023242119_1_NOX4_Centruroid:0.5673032332074059)0.776:0.19418005181792758)0.7455:0.04383308284112948)0.9873333333333333:0.14461421118286513)1:0.33778854058538993,((XP_003386282_1_NOX123_Amphimed:0.5814395626558597,((((XP_022794957_1_NOX123_Stylopho:0.2686440760624669,XP_032234812_1_NOX123_Nematost:0.2657894982262174)1:0.14116704253982576,(EDO38588_1_NOX123_Nematostella:0.22695519753459362,XP_022804580_1_NOX123_Stylopho:0.19593553522674034)0.996:0.1102982152445602)0.9986666666666667:0.1709240899810517,(((XP_002738796_2_NOX123_Saccoglo:0.2986556868618627,(XP_022081729_1_NOX123_Acanthas:0.2765269497256249,(XP_022081727_1_NOX123_Acanthas:0.18563121963110357,XP_033102236_1_NOX123_Anneissi:0.2137929244663426)0.998:0.1253800825127247)0.997:0.17099339851729647)0.8746666666666667:0.06306565758681477,(NP_001121595_1_NOX123_Ciona:0.4589208954332895,((NP_000388_2_NOX2_Homo:0.14426241091449696,(XP_028655629_1_NOX123_Erpetoic:0.11250720751221979,XP_033868060_1_NOX123_Acipense:0.09249093837637341)0.734:0.04367612262687235)1:0.12064343112993563,(NP_008983_2_NOX1_Homo:0.30552612413942043,NP_056533_1_NOX3_Homo:0.31938018171083693)0.772:0.08419738630800476)0.9955:0.09032948342364756)0.8256:0.02319633205049619)0.7974:0.06932348251043575,(XP_005090645_1_NOX123_Aplysia:0.37068492580477647,(XP_022295096_1_NOX123_Crassost:0.20841834274870993,XP_029657242_1_NOX123_Octopus:0.5403956044290508)0.848:0.06550768757634845)0.763:0.06089449692428585)0.8092307692307692:0.04129051814515759)0.9143529411764706:0.045451405793136126,XP_002112911_1_NOX123_Trichopl:0.3097612394276424)0.9476666666666667:0.08908377300923277)0.9766315789473684:0.11151047406497602,(PAA63898_1_NOX1234_Macrostomum:0.6922626292314047,XP_009019440_1_NOX1234_Helobde:0.7582957360968295)0.532:0.10228161143920203)0.9459047619047619:0.06311867039457532)0.9526:0.16536404219326026)0.9994509803921569:0.23386905605226413,((XP_016480024_1_RBOH_Nicotiana:0.11962141974789216,NP_200809_4_RBOH_Arabidopsis:0.31316850047631206)1:0.19118057490533222,((XP_016462265_1_RBOH_Nicotiana:0.19547512208848786,((XP_016510188_1_RBOH_Nicotiana:0.11413510793072973,XP_016449427_1_RBOH_Nicotiana:0.06077066205542764)0.938:0.03604488502684599,((OAO97135_1_RBOH_Arabidopsis:0.16433330082618047,NP_199919_1_RBOH_Arabidopsis:0.07601190995545727)0.99:0.06551770584214031,CAA0401241_1_RBOH_Arabidopsis:0.18873780536414064)0.899:0.03888457472232602)0.991:0.07305505085495959)0.968:0.10779944059719306,((XP_016500657_1_RBOH_Nicotiana:0.1320147295194468,AAC39478_1_RBOH_Arabidopsis:0.19399112081201045)1:0.19784553911744315,(NP_564821_1_RBOH_Arabidopsis:0.10168414189426078,XP_016484996_1_RBOH_Nicotiana:0.04530572358001476)0.998:0.11175209521304295)0.8506666666666667:0.06364083158092566)0.9208888888888889:0.09752741176552285)1:0.6865768572903453)0.9062323809523809:0.06820794326332603,((((OQV13223_1_DUOX_Hypsibius:0.14542314938016376,GAV07210_1_DUOX_Ramazzottius:0.09995668914533526)1:0.2629874418244095,(XP_023209590_1_DUOX_Centruroid:0.09710144003714533,NP_001259968_1_DUOX_Drosophila:0.1491468615964176)1:0.1430013885944697)0.9826666666666667:0.12865989747210838,(KRZ57891_1_DUOX_Trichinella:0.4137273940412344,(NP_490684_1_DUOX_Caenorhabditi:0.07352554800748472,NP_490686_3_DUOX_Caenorhabditi:0.01911691609894042)1:0.2998661824148091)1:0.22046112882728053)0.992:0.15074064687919192,(((XP_029638216_1_DUOX_Octopus:0.233139401152313,XP_012943057_1_DUOX_Aplysia:0.17415786424331106)0.994:0.09613085994693764,ELU06497_1_DUOX_Capitella:0.2836831828378311)0.991:0.12377128572284925,((XP_018670917_1_DUOX_Ciona:0.3365243202416475,(NP_059130_2_DUOX1_Homo:0.04097168674431806,NP_054799_4_DUOX2_Homo:0.07895629423004467)1:0.22411383882551542)0.995:0.16138460943241761,((XP_033120575_1_DUOX_Anneissia:0.1272943992237607,((XP_023217441_1_DUOX_Centruroid:0.22437057897733087,XP_022093817_1_DUOX_Acanthaste:0.14713016039684013)0.33199999999999996:0.04280301536148529,((XP_002735792_1_DUOX_Saccogloss:0.7066155204004333,XP_006813412_1_DUOX_Saccogloss:0.40529007188136856)0.46399999999999997:0.13625838507766855,(ELU01203_1_DUOX_Capitella:0.23138959212648327,((FAA00331_1_DUOX_Ciona:0.3502418739703141,FAA00330_1_DUOX_Ciona:0.14342803711268656)0.994:0.16191818682917886,XP_018670885_1_DUOX_Ciona:0.09983887395845648)0.991:0.14339277415537965)0.7626666666666667:0.03597386816027352)0.5328:0.009415370427196607)0.7365714285714285:0.02370692522766837)0.85875:0.06496836191056235,(XP_003384066_1_DUOX_Amphimedon:0.3538044086350888,XP_033114132_1_DUOX_Anneissia:0.34826349840676674)0.14600000000000002:0.015767755629600703)0.9244:0.0752513405295833)0.9710769230769231:0.0888599419876751)0.92425:0.08333417403171593)1:0.747135915272049)0.9265111111111111:0.09072705876232684,((ORZ35390_1_NOXC_Catenaria:0.46695185190911054,(ORZ31227_1_NOXC_Catenaria:0.5689628347412079,KNE70208_1_NOXC_Allomyces:0.5474814376619227)0.6819999999999999:0.19525247655352676)1:0.5367835031954329,(RFN54256_1_NOXC_Fusarium:0.1413743435765026,POS77319_1_NOXC_Diaporthe:0.1813132496077757)1:1.394248073894004)0.7035:0.22696169567336855)0.8988:0.05290347374748086,(PAA54571_1_NOX5_Macrostomum:1.428250580418825,(((OQV23238_1_NOX5_Hypsibius:0.3967557532503675,(OQV19221_1_NOX5_Hypsibius:0.17065766767613455,(OWA53363_1_NOX5_Hypsibius:0.1606334006882442,OWA53364_1_NOX5_Hypsibius:0.19628118693448537)0.994:0.2507636009704732)0.997:0.25665078397886365)0.998:0.7154923240227438,(GAV06412_1_NOX5_Ramazzottius:1.8870664777645079,(GAV06411_1_NOX5_Ramazzottius:0.505138310415066,(OQV18981_1_NOX5_Hypsibius:0.2739536889630931,(OQV13433_1_NOX5_Hypsibius:0.10046519208980585,GAU88046_1_NOX5_Ramazzottius:0.2168663861315641)0.992:0.14678360718698732)0.99:0.22211647363233938)0.976:0.117085513154673)0.869:0.18984733501536769)0.7:0.12629271827220206,(XP_006823383_1_NOX5_Saccogloss:0.5142700876433692,((XP_019850316_1_NOX5_Amphimedon:0.3827248463584744,(XP_023229647_1_NOX5_Centruroid:0.3975921198684781,NP_001097336_1_NOX5_Drosophila:0.31420595653037436)0.842:0.10616855741505925)0.73:0.06229126392698318,(((((XP_022100536_1_NOX5_Acanthaste:0.2922508665478313,XP_033112376_1_NOX5_Anneissia:0.3134221597970328)0.522:0.06750018115211061,XP_002731084_1_NOX5_Saccogloss:0.19887955347317274)0.7130000000000001:0.051807721980158275,(NP_078781_3_NOX5_Homo:0.4100139231228217,(ELU05066_1_NOX5_Capitella:0.40084191959210846,ELU05067_1_NOX5_Capitella:0.313832442553393)0.986:0.12136283727676725)0.687:0.08267093021827247)0.6572:0.05105029291051606,XP_012940040_1_NOX5_Aplysia:0.4721894860953788)0.7256666666666667:0.05471594126423301,RDD42245_1_NOX5_Trichoplax:0.32240130925087224)0.7302857142857143:0.07847949770376379)0.7978000000000001:0.06181068479761684)0.8383636363636364:0.11030621869383636)0.97:0.17957166369005853)0.9848571428571429:0.16863710532720036)0.956:0.0984485788587853)0.8849411764705882:0.0957353361367407)0.68975:0.10952863282200721)0.716:0.17026129115102703,(CBJ31029_1_Unknown_Ectocarpus:1.1876203064629163,XP_002501099_1_Unknown_Micromo:1.259625425590135)0.41000000000000003:0.16968592050666503)1:1.3584919631116807,XP_002288167_1_Unknown_Thalass:0.16766329041107578);
